# Supplementary material for: Error-free and error-prone DNA repair gene expression data through reprogramming and passage in human iPS cells
Source: Data Brief. 2020 Feb 6;29:105228. doi: 10.1016/j.dib.2020.105228 (PMC7016224; doi:10.1016/j.dib.2020.105228)
Supplement: Multimedia component 1 [file mmc1.xml]

<?xml version="1.0" encoding="utf-8" standalone="no"?>
<data>
  <datasets>
    <author>yoshimura_y@gts.med.osaka-u.ac.jp</author>
    <type>0</type>
    <dataset>
      <value>4</value>
      <reason>Data will be made available on request</reason>
      <comments />
    </dataset>
  </datasets>
</data>
